# Supplementary material for: Removal of Methylene Blue Dye from Aqueous Solutions Using Polymer Inclusion Membrane Containing Calix[4]pyrrole
Source: Membranes (Basel). 2024 Apr 17;14(4):92. doi: 10.3390/membranes14040092 (PMC11051798; doi:10.3390/membranes14040092)
Supplement: Supplementary file 1 [file membranes-14-00092-s001.zip]

Archive with 1 entries (1 files):
- membranes-2933402-supplementary-Figure S1.pdf
